# Supplementary material for: Musculoskeletal models of a human and bonobo finger: parameter identification and comparison to in vitro experiments
Source: PeerJ. 2019 Aug 9;7:e7470. doi: 10.7717/peerj.7470 (PMC6690335; doi:10.7717/peerj.7470)
Supplement: Datset S1 [file peerj-07-7470-s002.zip]

Archive with 58 entries (51 files):
- Comparison_bonobo.py
- Comparison_human.py
- Experiments/
- Experiments/Fingertip_forces/
- Experiments/Fingertip_forces/B01_fingertip_combined.csv
- Experiments/Fingertip_forces/B01_fingertip_summed.csv
- Experiments/Fingertip_forces/H01_fingertip_combined.csv
- Experiments/Fingertip_forces/H01_fingertip_summed.csv
- Experiments/Fingertip_forces/H02_fingertip_combined.csv
- Experiments/Fingertip_forces/H02_fingertip_summed.csv
- Experiments/Fingertip_forces/H03_fingertip_combined.csv
- Experiments/Fingertip_forces/H03_fingertip_summed.csv
- Experiments/Mc_forces/
- Experiments/Mc_forces/B01_mcforce_combined.csv
- Experiments/Mc_forces/H01_mcforce_combined.csv
- Experiments/Mc_forces/H02_mcforce_combined.csv
- Experiments/Mc_forces/H03_mcforce_combined.csv
- Fingermodel.py
- Fingermodel.pyc
- Geometry_Middle_Cal_Bon/
- Geometry_Middle_Cal_Bon/3distph_transformed.stl
- Geometry_Middle_Cal_Bon/3mc_transformed.stl
- Geometry_Middle_Cal_Bon/3midph_transformed.stl
- Geometry_Middle_Cal_Bon/3proxph_transformed.stl
- Geometry_Middle_Cal_Bon/DIP_path.csv
- Geometry_Middle_Cal_Bon/EM_CS_fractions.csv
- Geometry_Middle_Cal_Bon/MCP_path.csv
- Geometry_Middle_Cal_Bon/PIP_path.csv
- Geometry_Middle_Cal_Hum/
- Geometry_Middle_Cal_Hum/3distph_transformed.stl
- Geometry_Middle_Cal_Hum/3mc_transformed.stl
- Geometry_Middle_Cal_Hum/3midph_transformed.stl
- Geometry_Middle_Cal_Hum/3proxph_transformed.stl
- Geometry_Middle_Cal_Hum/DIP_path.csv
- Geometry_Middle_Cal_Hum/EM_CS_fractions.csv
- Geometry_Middle_Cal_Hum/MCP_path.csv
- Geometry_Middle_Cal_Hum/PIP_path.csv
- Geometry_Middle_Uncal_Bon/
- Geometry_Middle_Uncal_Bon/3distph_transformed.stl
- Geometry_Middle_Uncal_Bon/3mc_transformed.stl
- Geometry_Middle_Uncal_Bon/3midph_transformed.stl
- Geometry_Middle_Uncal_Bon/3proxph_transformed.stl
- Geometry_Middle_Uncal_Bon/DIP_path.csv
- Geometry_Middle_Uncal_Bon/EM_CS_fractions.csv
- Geometry_Middle_Uncal_Bon/MCP_path.csv
- Geometry_Middle_Uncal_Bon/PIP_path.csv
- Geometry_Middle_Uncal_Bon/segment_lengths.csv
- Geometry_Middle_Uncal_Hum/
- Geometry_Middle_Uncal_Hum/3distph_transformed.stl
- Geometry_Middle_Uncal_Hum/3mc_transformed.stl
- Geometry_Middle_Uncal_Hum/3midph_transformed.stl
- Geometry_Middle_Uncal_Hum/3proxph_transformed.stl
- Geometry_Middle_Uncal_Hum/DIP_path.csv
- Geometry_Middle_Uncal_Hum/EM_CS_fractions.csv
- Geometry_Middle_Uncal_Hum/MCP_path.csv
- Geometry_Middle_Uncal_Hum/PIP_path.csv
- Identification_bonobo.py
- Identification_human.py
