# Supplementary material for: Musculoskeletal models of a human and bonobo finger: parameter identification and comparison to in vitro experiments
Source: PeerJ. 2019 Aug 9;7:e7470. doi: 10.7717/peerj.7470 (PMC6690335; doi:10.7717/peerj.7470)
Supplement: Datset S1 [file peerj-07-7470-s002.zip › Experiments/Fingertip_forces/B01_fingertip_combined.csv]

Posture	RI	LU	UI	FDP	FDS	EDC	Ftip_PD	Ftip_DV	Ftip_RU
MinorFlex	0	0	0	300	300	0	-0.42109492923341	-0.69605087348204	0.49652483713024
MinorFlex	0	0	0	650	800	0	-1.19870381469638	-1.66038102696671	0.8766820716209
MajorFlex	0	0	0	300	300	0	-0.70533107280957	-0.25566798464753	0.6602189633861
MajorFlex	0	0	0	650	800	0	-1.87250939444177	-0.85135171642077	1.07295801398369
HyperExt	0	0	0	300	300	0	-0.21414628773984	-0.8984142841717	0.02319494461623
HyperExt	0	0	0	650	800	0	-0.42895345317043	-2.46283967360537	0.10350745249315
Hook	0	0	0	300	300	0	-0.61238908455749	-0.96789575821732	0.22793706626129
Hook	0	0	0	650	800	0	-1.5614661419867	-2.44769017567322	0.39111239187743
