# Supplementary material for: Musculoskeletal models of a human and bonobo finger: parameter identification and comparison to in vitro experiments
Source: PeerJ. 2019 Aug 9;7:e7470. doi: 10.7717/peerj.7470 (PMC6690335; doi:10.7717/peerj.7470)
Supplement: Datset S1 [file peerj-07-7470-s002.zip › Experiments/Fingertip_forces/B01_fingertip_summed.csv]

Posture	Muscle	Load	Ftip_PD	Ftip_DV	Ftip_RU
MinorFlex	FDS	800	-0.84886364759825	-0.79541050999116	0.59591439510116
MinorFlex	FDP	650	-0.32805957146765	-0.87806012831083	0.44261034759141
MinorFlex	EDC	250	0.25103662908695	-0.24277352454554	0.08872610973292
MinorFlex	LU	40	-0.02138828656439	-0.06484803622419	0.03381521671222
MinorFlex	RI	550	-0.23203579033894	-0.23744622441652	0.66885404523645
MinorFlex	UI	400	-0.21778767703801	0.10826154348508	0.28696824226938
MajorFlex	FDS	800	-1.23703631618335	0.06818341247012	0.69625993715865
MajorFlex	FDP	650	-0.6917051445656	-0.4070334488016	0.55925448179801
MajorFlex	EDC	250	0.12962797593612	0.23438121631463	0.0917289993711
MajorFlex	LU	40	-0.13787429317706	0.42063918633206	0.0156575522913
MajorFlex	RI	550	-0.45912134559321	0.71166367159473	0.49897667690221
MajorFlex	UI	400	-0.45457192981238	1.17767264693543	0.46021948270092
HyperExt	FDS	800	-0.44737645062918	-1.1042501538675	0.02773218189062
HyperExt	FDP	650	-0.00714962993642	-1.09909169999523	-0.04021679568857
HyperExt	EDC	250	0.3529693074966	-0.29660499956739	-0.06973437100636
HyperExt	LU	40	0.02069446309783	0.1015237337866	0.02350508688717
HyperExt	RI	550	0.07813923959462	0.06528286391928	0.41526929626798
HyperExt	UI	400	0.17018899303263	-0.16036584245808	-0.31600800632619
Hook	FDS	800	-0.97359085918022	-1.08549543770779	0.24548557197467
Hook	FDP	650	-0.56303874197826	-1.29777540265225	0.11791457294136
Hook	EDC	250	0.1032986660928	-0.29038688907767	-0.0021682513316
Hook	LU	40	-0.00790295925364	-0.02826081774344	0.04318758196006
Hook	RI	550	-0.1297749254766	-0.20493344945396	0.53087808782639
Hook	UI	400	-0.11145629987368	-0.01937979867084	-0.06289126245257
