# Supplementary material for: Musculoskeletal models of a human and bonobo finger: parameter identification and comparison to in vitro experiments
Source: PeerJ. 2019 Aug 9;7:e7470. doi: 10.7717/peerj.7470 (PMC6690335; doi:10.7717/peerj.7470)
Supplement: Datset S1 [file peerj-07-7470-s002.zip › Experiments/Fingertip_forces/H01_fingertip_combined.csv]

Posture	RI	LU	UI	FDP	FDS	EDC	Ftip_PD	Ftip_DV	Ftip_RU
MinorFlex	0	0	0	300	300	0	-0.58209341873973	-1.30794384061621	0.21115258941785
MinorFlex	0	0	0	950	950	0	-1.85086683047618	-3.60398876427553	0.52287610356701
MajorFlex	0	0	0	300	300	0	-0.49831543643154	-0.81914243577076	0.37184220093649
MajorFlex	0	0	0	950	950	0	-2.03003753448832	-2.66736515027151	0.99081756406433
HyperExt	0	0	0	300	300	0	-0.44596863886807	-1.43032284516592	-0.05866608685451
HyperExt	0	0	0	950	950	0	-0.9516216915355	-4.61641374925148	-0.08176681140609
Hook	0	0	0	300	300	0	-0.84518621777189	-1.04598044973636	0.05868689632947
Hook	0	0	0	950	950	0	-2.43824758828822	-3.90491758007418	0.1966125267449
