# Supplementary material for: Musculoskeletal models of a human and bonobo finger: parameter identification and comparison to in vitro experiments
Source: PeerJ. 2019 Aug 9;7:e7470. doi: 10.7717/peerj.7470 (PMC6690335; doi:10.7717/peerj.7470)
Supplement: Datset S1 [file peerj-07-7470-s002.zip › Experiments/Fingertip_forces/H01_fingertip_summed.csv]

Posture	Muscle	Load	Ftip_PD	Ftip_DV	Ftip_RU
MinorFlex	FDS	950	-1.27200796702257	-1.71522597401688	0.1847157692314
MinorFlex	FDP	950	-0.52254216870394	-2.07256194387713	0.26929223790003
MinorFlex	EDC	400	0.41359529470589	-0.50488514283498	-0.04679467243845
MinorFlex	LU	45	-0.02440454523294	-0.07150997239979	0.03605508631121
MinorFlex	RI	650	-0.41373365198592	0.10489036644522	0.72412743540384
MinorFlex	UI	500	-0.47135996502855	-0.12430090082243	-0.33303444543874
MajorFlex	FDS	950	-1.39429848414979	-1.19614317430854	0.39933252006674
MajorFlex	FDP	950	-0.4283280977821	-1.86326806704943	0.38028649930671
MajorFlex	EDC	400	0.33212709029786	-0.20847316110305	-0.02696180748043
MajorFlex	LU	45	-0.19010063244515	0.08783437174173	-0.01051267013453
MajorFlex	RI	650	-0.71349334101427	0.33166142741551	0.44305954371471
MajorFlex	UI	500	-0.5186276549591	0.06249788838096	-0.23279611670411
HyperExt	FDS	950	-0.73026254891811	-2.45984478918481	-0.07378984892487
HyperExt	FDP	950	-0.16922004778375	-2.13401791122451	-0.07850844418178
HyperExt	EDC	400	0.41339458907622	-0.2998583309291	-0.06235747931917
HyperExt	LU	45	0.04069979539602	0.25285747987198	0.06336353813388
HyperExt	RI	650	-0.12458586193116	1.0040208810887	0.54451768093098
HyperExt	UI	500	-0.16414922788558	0.6285987227794	-0.43969398280835
Hook	FDS	950	-1.44745643944529	-1.83083851564593	-0.01196675680018
Hook	FDP	950	-0.85843278344549	-2.00980043023531	0.04851611735498
Hook	EDC	400	0.3036287186905	-0.28425144576782	-0.00587576557187
Hook	LU	45	0.06426937886272	-0.07424666864604	0.02030613774075
Hook	RI	650	0.01758129669859	0.07563508265336	0.57747730870844
Hook	UI	500	-0.13599247992441	0.20191009008482	-0.39409452642583
