# Supplementary material for: Musculoskeletal models of a human and bonobo finger: parameter identification and comparison to in vitro experiments
Source: PeerJ. 2019 Aug 9;7:e7470. doi: 10.7717/peerj.7470 (PMC6690335; doi:10.7717/peerj.7470)
Supplement: Datset S1 [file peerj-07-7470-s002.zip › Experiments/Fingertip_forces/H02_fingertip_combined.csv]

Posture	RI	LU	UI	FDP	FDS	EDC	Ftip_PD	Ftip_DV	Ftip_RU
MinorFlex	0	0	0	300	300	0	-0.35044421723366	-1.0444915701406	-0.47121879797214
MinorFlex	0	0	0	950	950	0	-1.4919775017186	-3.06691495108769	-1.45660258230703
MajorFlex	0	0	0	300	300	0	-0.34707301086039	-0.886136412557	-0.59692986531859
MajorFlex	0	0	0	950	950	0	-1.28687597438798	-2.97789840632274	-1.91031920545941
HyperExt	0	0	0	300	300	0	-0.33399034269827	-1.3434184733875	-0.27112527870462
HyperExt	0	0	0	950	950	0	-0.85610597149249	-4.53205676659268	-0.67697205491371
Hook	0	0	0	300	300	0	-0.5938901388444	-1.03130764104537	-0.19549194628081
Hook	0	0	0	950	950	0	-1.84921733811602	-3.96250454451759	-0.65794230140028
