# Supplementary material for: Musculoskeletal models of a human and bonobo finger: parameter identification and comparison to in vitro experiments
Source: PeerJ. 2019 Aug 9;7:e7470. doi: 10.7717/peerj.7470 (PMC6690335; doi:10.7717/peerj.7470)
Supplement: Datset S1 [file peerj-07-7470-s002.zip › Experiments/Fingertip_forces/H02_fingertip_summed.csv]

Posture	Muscle	Load	Ftip_PD	Ftip_DV	Ftip_RU
MinorFlex	FDS	950	-1.23270058756742	-1.24682748251375	-0.66121093112811
MinorFlex	FDP	950	-0.26926048677886	-1.90000929909821	-0.82504311225391
MinorFlex	EDC	400	0.4765840361308	-0.28786191537275	0.01349855967526
MinorFlex	LU	45	-0.0552254072881	0.01597549312181	0.04862358533812
MinorFlex	RI	650	-0.95927045007293	0.39880616642029	0.05391961556251
MinorFlex	UI	500	-1.29213724590095	0.69208908796143	-0.49598696778122
MajorFlex	FDS	950	-0.9674775199205	-1.47245563496318	-0.77821553650051
MajorFlex	FDP	950	-0.25402689181661	-1.44152006242021	-1.10208250686649
MajorFlex	EDC	400	0.37106042047178	0.19676692236615	0.03197028592158
MajorFlex	LU	45	-0.20842214066825	0.1527711666303	0.09348301624699
MajorFlex	RI	650	-1.40578032714174	0.94454539558815	-0.10116844539407
MajorFlex	UI	500	-1.6382692422595	0.72330078341603	-0.33104381829088
HyperExt	FDS	950	-0.74916822275386	-1.76104487097255	-0.26321204967828
HyperExt	FDP	950	-0.08601335348157	-2.46248683873503	-0.32855744162556
HyperExt	EDC	400	0.46069880639943	-0.63513326453304	-0.025916512663
HyperExt	LU	45	0.04798034740188	-0.03565544391469	0.06206182397265
HyperExt	RI	650	-0.14503982395877	-0.46439271481243	0.55639670198315
HyperExt	UI	500	-0.24193990955944	0.48707847015717	-0.56441274467426
Hook	FDS	950	-1.19594083219169	-1.84489179965765	-0.32496245036809
Hook	FDP	950	-0.52521668555465	-2.16433061319681	-0.31042122034309
Hook	EDC	400	0.43881844190729	-0.02608154107197	-0.20032134443774
Hook	LU	45	0.02874109530299	-0.02557952910659	-0.11344645240923
Hook	RI	650	-0.38328778349993	0.96642394726809	-0.35145783101955
Hook	UI	500	-0.22463567299509	0.25856856922917	0.10731848588411
