# Supplementary material for: Musculoskeletal models of a human and bonobo finger: parameter identification and comparison to in vitro experiments
Source: PeerJ. 2019 Aug 9;7:e7470. doi: 10.7717/peerj.7470 (PMC6690335; doi:10.7717/peerj.7470)
Supplement: Datset S1 [file peerj-07-7470-s002.zip › Experiments/Fingertip_forces/H03_fingertip_combined.csv]

Posture	RI	LU	UI	FDP	FDS	EDC	Ftip_PD	Ftip_DV	Ftip_RU
MinorFlex	0	0	0	300	300	0	-0.53317560156193	-1.06477227737578	-0.47431315243128
MinorFlex	0	0	0	950	950	0	-1.65273655349046	-3.15520413653103	-1.57807191252037
MajorFlex	0	0	0	300	300	0	-0.3205075866787	-0.74436154806211	-0.43965443683128
MajorFlex	0	0	0	950	950	0	-1.25993448529737	-2.9473502811878	-1.76722766027478
HyperExt	0	0	0	300	300	0	-0.60063843926665	-1.69165389091378	-0.21432590395395
HyperExt	0	0	0	950	950	0	-1.73433012064086	-5.35099491304856	-0.7428932698374
Hook	0	0	0	300	300	0	-0.68685932210056	-1.21113383240213	-0.33360287401474
Hook	0	0	0	950	950	0	-2.18358436665703	-3.93278293254888	-1.00078088280985
