# Supplementary material for: Musculoskeletal models of a human and bonobo finger: parameter identification and comparison to in vitro experiments
Source: PeerJ. 2019 Aug 9;7:e7470. doi: 10.7717/peerj.7470 (PMC6690335; doi:10.7717/peerj.7470)
Supplement: Datset S1 [file peerj-07-7470-s002.zip › Experiments/Fingertip_forces/H03_fingertip_summed.csv]

Posture	Muscle	Load	Ftip_PD	Ftip_DV	Ftip_RU
MinorFlex	FDS	950	-1.16976175153855	-1.21896817423569	-0.66929798916092
MinorFlex	FDP	950	-0.57719933419125	-1.80443336153055	-0.73867013666005
MinorFlex	EDC	400	0.37310452276332	0.05247380519107	-0.01810067376298
MinorFlex	LU	45	-0.01358657150468	0.15172578463635	0.02423243871019
MinorFlex	RI	650	-0.53396712397736	0.35401911984625	0.04986909559116
MinorFlex	UI	500	-0.91662432643366	0.65560922898289	-0.5380931852939
MajorFlex	FDS	950	-1.09726713860531	-1.15021198535848	-0.71151091739655
MajorFlex	FDP	950	-0.2895551203704	-1.91978894287793	-0.70433252094204
MajorFlex	EDC	400	0.31359176391988	0.1248672686241	0.12544187272803
MajorFlex	LU	45	-0.1495546112728	0.15077331720364	0.15577355135928
MajorFlex	RI	650	-0.60946612383148	0.34953323219835	-0.06007783315094
MajorFlex	UI	500	-1.07112510940199	0.43241383136344	-0.3608127665285
HyperExt	FDS	950	-0.75597590612774	-1.97125479767776	-0.42350561283717
HyperExt	FDP	950	-0.43511222001768	-2.76413845460348	-0.23804560116186
HyperExt	EDC	400	0.5206782762911	-0.34412241888108	0.03401587548887
HyperExt	LU	45	0.26926859774853	0.25755795856335	0.13035114733755
HyperExt	RI	650	0.00643109943076	0.40272258485888	0.48649995831429
HyperExt	UI	500	-0.11165292573711	0.28632030564396	-0.40825563516725
Hook	FDS	950	-1.21960407412173	-1.712890361288	-0.31659455851626
Hook	FDP	950	-0.78931214820299	-2.55412160473833	-0.42430000159569
Hook	EDC	400	0.34674680913061	-0.23542759308044	-0.00101827434654
Hook	LU	45	-0.00204835152955	0.05857067649274	0.04638776554273
Hook	RI	650	-0.5952177242689	0.06215901621731	0.32584568211547
Hook	UI	500	-0.43991742422104	0.3343630689466	-0.58280214084396
