# Supplementary material for: Musculoskeletal models of a human and bonobo finger: parameter identification and comparison to in vitro experiments
Source: PeerJ. 2019 Aug 9;7:e7470. doi: 10.7717/peerj.7470 (PMC6690335; doi:10.7717/peerj.7470)
Supplement: Datset S1 [file peerj-07-7470-s002.zip › Experiments/Mc_forces/B01_mcforce_combined.csv]

Posture	RI	LU	UI	FDP	FDS	EDC	Fmc_PD	Fmc_DV	Fmc_RU
MinorFlex	0	0	0	300	300	0	4.32748580271523	-0.10136783531513	-0.45498722406941
MinorFlex	0	0	0	650	800	0	9.6154160513402	-0.01351718856472	-0.79386736165979
MajorFlex	0	0	0	300	300	0	3.94159058710325	-0.04457269647686	-0.44935412917791
MajorFlex	0	0	0	650	800	0	9.80897053309536	-0.15751149840504	-0.76644554109657
HyperExt	0	0	0	300	300	0	3.93601520893831	0.485110544451	-0.13396942763468
HyperExt	0	0	0	650	800	0	9.42668890760531	1.10763574959399	-0.35219382181155
Hook	0	0	0	300	300	0	3.82628373769835	0.1339553384088	-0.19412856961096
Hook	0	0	0	650	800	0	9.11432466547609	0.19656457322817	-0.40820090374173
