# Supplementary material for: Musculoskeletal models of a human and bonobo finger: parameter identification and comparison to in vitro experiments
Source: PeerJ. 2019 Aug 9;7:e7470. doi: 10.7717/peerj.7470 (PMC6690335; doi:10.7717/peerj.7470)
Supplement: Datset S1 [file peerj-07-7470-s002.zip › Experiments/Mc_forces/H01_mcforce_combined.csv]

Posture	RI	LU	UI	FDP	FDS	EDC	Fmc_PD	Fmc_DV	Fmc_RU
MinorFlex	0	0	0	300	300	0	4.52241900696004	-0.291132250427	0.31175584493774
MinorFlex	0	0	0	950	950	0	12.2065820620824	-1.26482948776589	0.61042500031811
MajorFlex	0	0	0	300	300	0	4.14493134658317	-0.5092957269728	-0.0961920049495
MajorFlex	0	0	0	950	950	0	12.7538042708513	-1.81503846024389	-0.39940241215431
HyperExt	0	0	0	300	300	0	4.7375568898094	0.53598650759138	0.08437407652922
HyperExt	0	0	0	950	950	0	12.3665215523181	1.46171391456776	0.30353279689545
Hook	0	0	0	300	300	0	4.20997466213889	0.00427411078841	0.21261296320482
Hook	0	0	0	950	950	0	11.3189461984231	-0.28131431618378	0.35124182208778
