# Supplementary material for: Musculoskeletal models of a human and bonobo finger: parameter identification and comparison to in vitro experiments
Source: PeerJ. 2019 Aug 9;7:e7470. doi: 10.7717/peerj.7470 (PMC6690335; doi:10.7717/peerj.7470)
Supplement: Datset S1 [file peerj-07-7470-s002.zip › Experiments/Mc_forces/H02_mcforce_combined.csv]

Posture	RI	LU	UI	FDP	FDS	EDC	Fmc_PD	Fmc_DV	Fmc_RU
MinorFlex	0	0	0	300	300	0	3.53818731432805	-0.54810290498466	0.54758012594166
MinorFlex	0	0	0	950	950	0	11.5255175832796	-1.88899756938434	1.67869702646074
MajorFlex	0	0	0	300	300	0	3.63499153426722	-0.63783299970163	0.57264765220321
MajorFlex	0	0	0	950	950	0	11.8357292178329	-1.90619293820706	1.97571562647983
HyperExt	0	0	0	300	300	0	3.34996850346777	0.13024203963372	0.28295321983048
HyperExt	0	0	0	950	950	0	10.9441963020379	0.23210376917157	0.72518122590652
Hook	0	0	0	300	300	0	3.34599175480499	-0.27805062044902	0.42619214014571
Hook	0	0	0	950	950	0	10.8237954465875	-1.16124744823261	0.9518021826677
