# Supplementary material for: Musculoskeletal models of a human and bonobo finger: parameter identification and comparison to in vitro experiments
Source: PeerJ. 2019 Aug 9;7:e7470. doi: 10.7717/peerj.7470 (PMC6690335; doi:10.7717/peerj.7470)
Supplement: Datset S1 [file peerj-07-7470-s002.zip › Experiments/Mc_forces/H03_mcforce_combined.csv]

Posture	RI	LU	UI	FDP	FDS	EDC	Fmc_PD	Fmc_DV	Fmc_RU
MinorFlex	0	0	0	300	300	0	3.45372253261754	-0.5130897318034	0.47082227594856
MinorFlex	0	0	0	950	950	0	10.9858224743297	-1.89092081663872	1.61866127134323
MajorFlex	0	0	0	300	300	0	3.78693749250161	-0.60033113464954	0.52986552828255
MajorFlex	0	0	0	950	950	0	11.2100700452984	-2.03273982574029	1.75745210164799
HyperExt	0	0	0	300	300	0	3.38831979562861	0.21288507409475	0.21823694169261
HyperExt	0	0	0	950	950	0	10.8795341498477	0.76233876788149	0.74572820947638
Hook	0	0	0	300	300	0	3.55387591294543	0.02025593074105	0.49450831779445
Hook	0	0	0	950	950	0	10.9602732265304	-0.32066723068314	1.19119345847513
