# Supplementary material for: Musculoskeletal models of a human and bonobo finger: parameter identification and comparison to in vitro experiments
Source: PeerJ. 2019 Aug 9;7:e7470. doi: 10.7717/peerj.7470 (PMC6690335; doi:10.7717/peerj.7470)
Supplement: Datset S1 [file peerj-07-7470-s002.zip › Geometry_Middle_Cal_Bon/DIP_path.csv]

# D_X	D_Y	D_Z	P_X	P_Y	P_Z
-1.770641868239015704e-01	8.411565382983417216e-02	-2.475552538333000013e-02	-2.343063404984331924e-02	5.751844038498526296e-02	-3.454724626287000028e-02
-3.145709239794231005e-02	-5.330821425721452705e-02	3.726308791512999985e-02	2.275895427904053858e-01	-8.682760589112351046e-02	3.316957652528999823e-02
