# Supplementary material for: Musculoskeletal models of a human and bonobo finger: parameter identification and comparison to in vitro experiments
Source: PeerJ. 2019 Aug 9;7:e7470. doi: 10.7717/peerj.7470 (PMC6690335; doi:10.7717/peerj.7470)
Supplement: Datset S1 [file peerj-07-7470-s002.zip › Geometry_Middle_Cal_Bon/EM_CS_fractions.csv]

# RI_ES	LU_ES	UI_ES	LE_ES
2.026737944402907249e-03	4.555498455142050207e-01	3.497960808435647828e-01	2.546945141447806149e-01	3.526347593277237014e-01	4.721483422210669967e-01
