# Supplementary material for: Musculoskeletal models of a human and bonobo finger: parameter identification and comparison to in vitro experiments
Source: PeerJ. 2019 Aug 9;7:e7470. doi: 10.7717/peerj.7470 (PMC6690335; doi:10.7717/peerj.7470)
Supplement: Datset S1 [file peerj-07-7470-s002.zip › Geometry_Middle_Cal_Bon/MCP_path.csv]

# D_X	D_Y	D_Z	P_X	P_Y	P_Z
-3.039177003764571561e-01	-1.355370423127506829e-01	2.979511327296999884e-02	3.444105361828679324e-01	-4.276451573059212308e-01	-7.534117669004999907e-02
-3.616371011990358597e-01	8.878136120301605497e-03	4.035040783674000153e-02	3.062501192488792934e-01	-5.124573045573316277e-01	-7.434026326991000078e-02
-2.081197298854159106e-01	2.812853698610505437e-02	2.369425794290299925e-01	2.095417253591877471e-01	-1.862788577119326577e-02	1.638895232311700090e-01
-1.652879865812354465e-01	-1.477079677113239398e-01	1.698264972377900028e-01	1.070471112419941889e-01	-4.486877167632327135e-01	4.159493995916999781e-02
-1.813236604240458794e-01	1.784841136170431664e-01	-2.439724581814100013e-01	3.777068087422154052e-01	-1.808078466086867064e-01	-2.073250021709900082e-01
1.432235742250166297e-02	2.851788927859232325e-01	-1.030640971278999965e-02	1.229905033341727183e-01	2.827307184136322316e-01	4.821127914855000141e-02
