# Supplementary material for: Musculoskeletal models of a human and bonobo finger: parameter identification and comparison to in vitro experiments
Source: PeerJ. 2019 Aug 9;7:e7470. doi: 10.7717/peerj.7470 (PMC6690335; doi:10.7717/peerj.7470)
Supplement: Datset S1 [file peerj-07-7470-s002.zip › Geometry_Middle_Cal_Bon/PIP_path.csv]

# D_X	D_Y	D_Z	P_X	P_Y	P_Z
-2.806495308548804246e-01	-8.540323292033347169e-02	9.132128353601000337e-02	1.693787232140437637e-01	-2.715605022337126973e-01	1.088070787090800046e-01
-7.344798024315850327e-02	1.045517429899533168e-01	1.390438018176599899e-01	2.270604785804008208e-01	2.538444124291008297e-01	8.151052089315999338e-02
-1.018318511830877404e-01	7.532228293277096198e-02	-2.225562303623200011e-01	2.535293142797006016e-01	2.084802115136406009e-01	-2.144942254278499882e-01
-3.436598955449861048e-01	-1.441718554819936826e-01	-5.743835386451000280e-02	1.490866089011290974e-01	-1.325347384389226890e-01	-1.984927566268999966e-02
-1.288213779034279582e-01	1.423741722425325429e-01	-2.047228970381000102e-02	-2.242690765988209281e-02	2.016721372167545046e-01	-4.688221961509000252e-02
