# Supplementary material for: Musculoskeletal models of a human and bonobo finger: parameter identification and comparison to in vitro experiments
Source: PeerJ. 2019 Aug 9;7:e7470. doi: 10.7717/peerj.7470 (PMC6690335; doi:10.7717/peerj.7470)
Supplement: Datset S1 [file peerj-07-7470-s002.zip › Geometry_Middle_Cal_Hum/DIP_path.csv]

# D_X	D_Y	D_Z	P_X	P_Y	P_Z
-4.998996061140320579e-02	1.538675673715718950e-01	-2.199999999999999872e-02	1.657649847709572377e-04	1.575199011005609384e-01	-1.499999999999999944e-02
3.515137351846565200e-02	-1.277267527498164579e-01	3.200000000000000067e-02	2.925543247508513578e-01	-2.779864987151893785e-01	3.300000000000000155e-02
