# Supplementary material for: Musculoskeletal models of a human and bonobo finger: parameter identification and comparison to in vitro experiments
Source: PeerJ. 2019 Aug 9;7:e7470. doi: 10.7717/peerj.7470 (PMC6690335; doi:10.7717/peerj.7470)
Supplement: Datset S1 [file peerj-07-7470-s002.zip › Geometry_Middle_Cal_Hum/EM_CS_fractions.csv]

# RI_ES	LU_ES	UI_ES	LE_ES
3.628663339941016752e-01	3.794761846176202269e-01	3.811964524939773225e-01	4.945374089329165335e-01	5.000000000000000000e-01	1.000000000000000000e+00
