# Supplementary material for: Musculoskeletal models of a human and bonobo finger: parameter identification and comparison to in vitro experiments
Source: PeerJ. 2019 Aug 9;7:e7470. doi: 10.7717/peerj.7470 (PMC6690335; doi:10.7717/peerj.7470)
Supplement: Datset S1 [file peerj-07-7470-s002.zip › Geometry_Middle_Cal_Hum/MCP_path.csv]

# D_X	D_Y	D_Z	P_X	P_Y	P_Z
-2.323057138890733120e-01	-3.143483442078022772e-01	2.299999999999999961e-02	3.853830966231882038e-01	-5.175371180966000795e-01	1.200000000000000025e-02
-3.243825745818168516e-01	-2.937774059629293388e-01	3.899999999999999994e-02	4.871382061693826371e-01	-5.610291445439486990e-01	1.899999999999999953e-02
-3.124606287290952467e-01	7.006249087506268014e-02	3.310000000000000164e-01	2.693077599581131798e-01	-1.841784941659615482e-01	4.709999999999999742e-01
-3.700483199890556296e-01	-1.159563832897436697e-01	3.280000000000000138e-01	4.106769399333964343e-01	-5.980275778834226452e-01	4.219999999999999862e-01
-3.680898381611388825e-01	4.413882333733400165e-02	-3.569999999999999840e-01	3.879585042377676762e-01	-2.397080921300039913e-01	-3.579999999999999849e-01
-6.865203817993897895e-02	2.655507441299150284e-01	-1.799999999999999864e-02	5.532984203229846659e-02	4.089468740494672794e-01	-3.899999999999999994e-02
