# Supplementary material for: Musculoskeletal models of a human and bonobo finger: parameter identification and comparison to in vitro experiments
Source: PeerJ. 2019 Aug 9;7:e7470. doi: 10.7717/peerj.7470 (PMC6690335; doi:10.7717/peerj.7470)
Supplement: Datset S1 [file peerj-07-7470-s002.zip › Geometry_Middle_Cal_Hum/PIP_path.csv]

# D_X	D_Y	D_Z	P_X	P_Y	P_Z
-2.859314062826329716e-01	-2.874905129602588483e-01	-4.000000000000000083e-03	4.157306206505065327e-01	-2.905283459219613618e-01	-4.000000000000000083e-03
-1.804853782432745135e-01	1.698393986464821204e-01	2.270000000000000073e-01	1.016609259833811535e-01	9.218245422279347512e-02	2.419999999999999929e-01
-1.801725130655550955e-01	1.613431975717473654e-01	-2.469999999999999973e-01	1.020341558811251326e-01	7.864444374557905126e-02	-2.790000000000000258e-01
-2.639608446158706045e-01	-1.627439981485747922e-01	1.000000000000000021e-03	3.315580042119813386e-01	-1.328402397799580970e-01	-1.600000000000000033e-02
-2.997816787633058797e-02	2.473184574431515348e-01	-2.400000000000000050e-02	-3.603774833474056066e-04	2.306144003143897336e-01	-1.899999999999999953e-02
