# Supplementary material for: Musculoskeletal models of a human and bonobo finger: parameter identification and comparison to in vitro experiments
Source: PeerJ. 2019 Aug 9;7:e7470. doi: 10.7717/peerj.7470 (PMC6690335; doi:10.7717/peerj.7470)
Supplement: Datset S1 [file peerj-07-7470-s002.zip › Geometry_Middle_Uncal_Bon/DIP_path.csv]

D_X	D_Y	D_Z	P_X	P_Y	P_Z
-0.17701830816387	0.08465160384759	-0.02475552538333	-0.02392645131851	0.0524912452935	-0.03454724626287
-0.05566576660149	-0.05739845627988	0.03726308791513	0.22908023913233	-0.08403665176679	0.03316957652529
