# Supplementary material for: Musculoskeletal models of a human and bonobo finger: parameter identification and comparison to in vitro experiments
Source: PeerJ. 2019 Aug 9;7:e7470. doi: 10.7717/peerj.7470 (PMC6690335; doi:10.7717/peerj.7470)
Supplement: Datset S1 [file peerj-07-7470-s002.zip › Geometry_Middle_Uncal_Bon/MCP_path.csv]

D_X	D_Y	D_Z	P_X	P_Y	P_Z
-0.19204455143929	-0.27317407749019	0.02979511327297	0.05062770429683	-0.34618334980978	-0.07534117669005
-0.27675590954303	-0.22421976086645	0.04035040783674	-0.03587662100051	-0.43721196250634	-0.07434026326991
-0.21946245463457	-0.05285569737559	0.23694257942903	0.16470768943092	-0.20799770147423	0.16388952323117
-0.1601369851747	-0.18573583774896	0.16982649723779	0.06792750750734	-0.45503978070116	0.04159493995917
-0.15468350074496	-0.07908275558674	-0.24397245818141	0.08608351126075	-0.35433352063243	-0.20732500217099
0.02171688221499	0.35662502156112	-0.01030640971279	0.05915957365328	0.31756177887882	0.04821127914855
