# Supplementary material for: Musculoskeletal models of a human and bonobo finger: parameter identification and comparison to in vitro experiments
Source: PeerJ. 2019 Aug 9;7:e7470. doi: 10.7717/peerj.7470 (PMC6690335; doi:10.7717/peerj.7470)
Supplement: Datset S1 [file peerj-07-7470-s002.zip › Geometry_Middle_Uncal_Bon/PIP_path.csv]

D_X	D_Y	D_Z	P_X	P_Y	P_Z
-0.30380437163222	-0.12225050886373	0.09132128353601	0.10087147003366	-0.24376943741153	0.10880707870908
-0.06273398194016	0.1157483879673	0.13904380181766	0.21743104335549	0.25906880018459	0.08151052089316
-0.09924367772434	0.07129944157177	-0.22255623036232	0.25331230955617	0.20496185024063	-0.21449422542785
-0.34798253395051	-0.18479976185041	-0.05743835386451	0.10485683673574	-0.22359497663742	-0.01984927566269
-0.12877975577389	0.14209136979005	-0.02047228970381	-0.02165707638878	0.19821658704855	-0.04688221961509
