# Supplementary material for: Musculoskeletal models of a human and bonobo finger: parameter identification and comparison to in vitro experiments
Source: PeerJ. 2019 Aug 9;7:e7470. doi: 10.7717/peerj.7470 (PMC6690335; doi:10.7717/peerj.7470)
Supplement: Datset S1 [file peerj-07-7470-s002.zip › Geometry_Middle_Uncal_Hum/DIP_path.csv]

D_X	D_Y	D_Z	P_X	P_Y	P_Z
-0.05	0.154	-0.022	0	0.168	-0.015
-0.05	-0.141	0.032	0.3	-0.254	0.033
