# Supplementary material for: Musculoskeletal models of a human and bonobo finger: parameter identification and comparison to in vitro experiments
Source: PeerJ. 2019 Aug 9;7:e7470. doi: 10.7717/peerj.7470 (PMC6690335; doi:10.7717/peerj.7470)
Supplement: Datset S1 [file peerj-07-7470-s002.zip › Geometry_Middle_Uncal_Hum/MCP_path.csv]

D_X	D_Y	D_Z	P_X	P_Y	P_Z
-0.18	-0.33	0.023	0.3	-0.47	0.012
-0.18	-0.393	0.039	0.3	-0.574	0.019
-0.38	-0.038	0.331	0.4	-0.565	0.471
-0.38	-0.14	0.328	0.4	-0.623	0.422
-0.38	0.036	-0.357	0.4	0.264	-0.358
-0.08	0.322	-0.018	0	0.393	-0.039
