# Supplementary material for: Musculoskeletal models of a human and bonobo finger: parameter identification and comparison to in vitro experiments
Source: PeerJ. 2019 Aug 9;7:e7470. doi: 10.7717/peerj.7470 (PMC6690335; doi:10.7717/peerj.7470)
Supplement: Datset S1 [file peerj-07-7470-s002.zip › Geometry_Middle_Uncal_Hum/PIP_path.csv]

D_X	D_Y	D_Z	P_X	P_Y	P_Z
-0.28	-0.273	-0.004	0.4	-0.266	-0.004
-0.18	0.172	0.227	0.1	0.1	0.242
-0.18	0.161	-0.247	0.1	0.076	-0.279
-0.28	-0.207	0.001	0.4	-0.217	-0.016
-0.03	0.247	-0.024	0	0.236	-0.019
